# Supplementary material for: Evolutionary diversification and immunoprofiling of cathepsin L toolkit in common carp
Source: Front Cell Infect Microbiol. 2026 Apr 7;16:1805838. doi: 10.3389/fcimb.2026.1805838 (PMC13095802; doi:10.3389/fcimb.2026.1805838)
Supplement: Supplementary file 1 [file SupplementaryFile1.zip]

Archive with 26 entries (26 files):
- Supplementary Table 6.xlsx
- __MACOSX/._Supplementary Table 6.xlsx
- Supplementary Figure 1.pdf
- __MACOSX/._Supplementary Figure 1.pdf
- Supplementary Figure 2.pdf
- __MACOSX/._Supplementary Figure 2.pdf
- Supplementary Figure 3.tiff
- __MACOSX/._Supplementary Figure 3.tiff
- Supplementary Figure 4.tiff
- __MACOSX/._Supplementary Figure 4.tiff
- Supplementary Figure 5.tif
- __MACOSX/._Supplementary Figure 5.tif
- Supplementary Figure 6.tif
- __MACOSX/._Supplementary Figure 6.tif
- Supplementary Table 1.docx
- __MACOSX/._Supplementary Table 1.docx
- Supplementary Table 2.xlsx
- __MACOSX/._Supplementary Table 2.xlsx
- Supplementary Table 3.docx
- __MACOSX/._Supplementary Table 3.docx
- Supplementary Table 4.docx
- __MACOSX/._Supplementary Table 4.docx
- Supplementary Table 5.docx
- __MACOSX/._Supplementary Table 5.docx
- Supplementary Data sheet 1.fasta
- __MACOSX/._Supplementary Data sheet 1.fasta
