# Supplementary material for: Evolutionary diversification and immunoprofiling of cathepsin L toolkit in common carp
Source: Front Cell Infect Microbiol. 2026 Apr 7;16:1805838. doi: 10.3389/fcimb.2026.1805838 (PMC13095802; doi:10.3389/fcimb.2026.1805838)
Supplement: Supplementary file 1 [file SupplementaryFile1.zip › Supplementary Table 6.xlsx]

## Sheet: ctsl.1
Supplementary Table 6. Chromosomal positions, orientations, and corresponding mRNA and protein-coding sequences of ctsl genes of selected cyprinids retrieved from Ensembl and GenBank.
Fish species	Gene	Chromosome	Location of gene on chromosome		Ensembl gene nr.	Ensembl transcript nr.	Ensembl protein nr.	mRNA → protein GenBank accs. nr.
Zebrafish	ctsl.1	17	17: 27,456,804-27,461,230 forward strand		ENSDARG00000003902	ENSDART00000017756.9	ENSDARP00000021632.6	NM_001002368.1 → NP_001002368.1
						ENSDART00000181461.1	ENSDARP00000151690.1	XM_005158777.4 → XP_005158834.2
						ENSDART00000180178.1	ENSDARP00000146326.1	-
						ENSDART00000155591.2	ENSDARP00000129742.1	-
Goldfish	ctsl.1A	A17	Unplaced scaffold: NW_020525283.1: 89,730-92,596 reverse strand	QPKE01006938.1: 89,641-92,906 reverse strand	ENSCARG00000063647	ENSCART00000136839.1	ENSCARP00000121431.1	-
						ENSCART00000136852.1	ENSCARP00000121443.1	XM_026250213.1 → XP_026105998.1
			Unplaced scaffold: NW_020526625.1: 22,362-25,270 reverse strand	QPKE01007016.1: 22,529-25,601 reverse strand	ENSCARG00000062418	ENSCART00000134256.1	ENSCARP00000119123.1	-
						ENSCART00000134274.1	ENSCARP00000119135.1	XM_026255054.1 → XP_026110839.1
			A17: 12,718,161-12,721,555 forward strand		CAFS_cau.54866	CAFS_cau.54866.1	CAFS_cau.54866.1	XM_026250213.1 → XP_026105998.1; XM_026255054.1 → XP_026110839.1
Common carp	ctsl.1A	A17	A17: NC_056588.1: 12,476,148-12,479,297 forward strand	CAJNDQ010000005.1: 12,404,719-12,409,192 forward strand	ENSCCRG00000054639.1	ENSCCRT00000110237.1	ENSCCRP00000164925.1	N/A → KTG42129.1; highly similar XM_042774144.1 → XP_042630078.1
			A17: 12,466,543-12,478,887 forward strand		CAFS_CC_T_00039790	CAFS_CC_T_00039790	CAFS_CC_T_00039790	XM_042774144.1 → XP_042630078.1
Golden-line barbel	ctsl.1A	Unknown	Unplaced scaffold: NW_015505183.1: 1,766,888-1,769,320 reverse strand	LCYQ01S000004.1: 1,767,257-1,770,391 reverse strand	ENSSGRG00000022471	ENSSGRT00000044289.1	ENSSGRP00000041320.1	XM_016269723.1 → XP_016125209.1
Silver crucian carp	ctsl.1A	A17	A17: 15,152,413-15,155,495 reverse strand		ENSCGBG00020078802	ENSCGBT00020167972.1	ENSCGBP00020123809.1	XM_052530714.1 → XP_052386674.1
Golden-line barbel	ctsl.1B	Unknown	Unplaced scaffold: NW_015505313.1: 1,170,097-1,174,242 forward strand	LCYQ01S000134.1: 1,170,290-1,173,674 forward strand	ENSSGRG00000034821	ENSSGRT00000072361.1	ENSSGRP00000067887.1	XM_016279912.1 → XP_016135398.1
	ctsl.1B'	Unknown	Unplaced scaffold: NW_015505313.1: 1,175,196-1,179,472 forward strand	LCYQ01S000134.1: 1,175,196-1,177,940 forward strand	ENSSGRG00000034822	ENSSGRT00000072364.1	ENSSGRP00000067890.1	XM_016279913.1 → XP_016135399.1
Common carp	ctsl.1B	B17	B17: NC_056613.1: 13,993,800-13,996,370 forward strand	CAJNDQ010000031.1: 14,551,955-14,558,136 reverse strand	ENSCCRG00000043192	ENSCCRT00000086461.2	ENSCCRP00000079692.2	-
						ENSCCRT00000086447.2	ENSCCRP00000079678.2
						ENSCCRT00000152756.1	ENSCCRP00000161556.1	-
						ENSCCRT00000086452.2	ENSCCRP00000079683.2	-
						ENSCCRT00000086457.2	ENSCCRP00000079688.2	XM_042742403.1 → XP_042598337.1; XM_042742404.1 → XP_042598338.1
	ctsl.1B'	B17	B17: NC_056613.1: 13,997,237-14,000,256 forward strand	CAJNDQ010000031.1: 14,551,955-14,558,136 reverse strand	ENSCCRG00000043192	ENSCCRT00000204992.1	ENSCCRP00000099805.1	XM_042742405.1 → XP_042598339.1
						ENSCCRT00000086454.2	ENSCCRP00000079685.2
						ENSCCRT00000081981.2	ENSCCRP00000075637.2
						ENSCCRT00000086450.2	ENSCCRP00000079681.2
						ENSCCRT00000086454.2	ENSCCRP00000079685.2
						ENSCCRT00000086463.2	ENSCCRP00000079694.2
	ctsl.1B; ctsl.1B'		B17: 13,994,102-13,999,930 forward strand		CAFS_CC_T_00161446	CAFS_CC_T_00161446	CAFS_CC_T_00161446	XM_042742403.1 → XP_042598337.1; XM_042742405.1 → XP_042598339.1
Goldfish	ctsl.1B	B17	17: 18,984,401-18,990,854 reverse strand		ENSCARG00000027765	ENSCART00000066204.1	ENSCARP00000062565.1	-
						ENSCART00000066215.1	ENSCARP00000062576.1	XM_026286244.1 → XP_026142029.1
						ENSCART00000066232.1	ENSCARP00000062590.1	-
						ENSCART00000066254.1	ENSCARP00000062611.1	XM_026286245.1 → XP_026142030.1
						ENSCART00000066272.1	ENSCARP00000062629.1	-
						ENSCART00000066280.1	ENSCARP00000062637.1	-
						ENSCART00000066291.1	ENSCARP00000062648.1	XM_026286246.1 → XP_026142031.1
			B17: 13,872,233-13,878,298 forward strand		CAFS_cau.14977	CAFS_cau.14977.5	CAFS_cau.14977.5	XM_026286243 → XP_026142028.1; XM_026286244.1 → XP_026142029.1; XM_026286245.1 → XP_026142030.1; XM_026286246.1 → XP_026142031.1
	ctsl.1B'	B17	17: 10,621,052-10,623,952 forward strand		ENSCARG00000020636	ENSCART00000050060.1	ENSCARP00000047970.1	-
			17: 18,984,401-18,990,854 reverse strand		ENSCARG00000027765	ENSCART00000066304.1	ENSCARP00000062660.1	XM_026286243 → XP_026142028.1
Silver crucian carp	ctsl.1B	B17	B17: 16,020,473-16,026,164 reverse strand		ENSCGBG00020078619	ENSCGBT00020167481.1	ENSCGBP00020123409	-
			B17: 16,020,473-16,026,164 reverse strand			ENSCGBT00020167480.1	ENSCGBP00020123408	-
			B17: 16,020,473-16,022,947 reverse strand			ENSCGBT00020167479.1	ENSCGBP00020123407	XM_052580774.1 → XP_052436734.1
	ctsl.1B'	B17	B17: 16,024,308-16,026,164 reverse strand			ENSCGBT00020167478.1	ENSCGBP00020123406	XM_052580771 → XP_052436731.1; XM_052580772 → XP_052436732.1
Zebrafish	ctsll	5	5: 24,305,877-24,309,667 forward strand		ENSDARG00000011701	ENSDART00000144226.2	ENSDARP00000118066.1	XM_005165141.4 → XP_005165198.1
Goldfish	ctsllA	Unknown	Unplaced scaffold: NW_020527547.1: 1,570,578-1,573,258 reverse strand	QPKE01007790.1: 1,570,471-1,573,199 reverse strand	ENSCARG00000068134	ENSCART00000146945.1	ENSCARP00000130470.1	XM_026256818.1 → XP_026112603.1
						ENSCART00000146951.1	ENSCARP00000130476.1	-
Common carp	ctsllA	A5	A5: 14,491,897 - 14,494,899 forward strand	CAJNDQ010000008.1: 27,839,229-27,845,204 reverse strand	ENSCCRG00000071309	ENSCCRT00000154063.1	ENSCCRP00000131012.1	XM_019118811.1 → XP_018974356.1
			A5: 14,492,379 - 14,494,462 forward strand		CAFS_CC_T_00094923	CAFS_CC_T_00094923	CAFS_CC_T_00094923	XM_019118811.1 → XP_018974356.1
Golden-line barbel	ctsllA	Unknown	Unplaced scaffold: NW_015505331.1: 854,383-856,708 forward strand	LCYQ01S000152.1: 854,388-856,776 forward strand	ENSSGRG00000040171	ENSSGRT00000084862.1	ENSSGRP00000079687.1	XM_016281759.1 → XP_016137245.1
Silver crucian carp	ctsllA	A5	A5: 29,930,871-29,935,813 reverse strand		ENSCGBG00020041344.1	ENSCGBT00020070640.1	ENSCGBP00020043413.1	-
						ENSCGBT00020070662.1	ENSCGBP00020043435.1	XM_052593487.1 → XP_052449447.1
Golden-line barbel	ctsllB	Unknown	Unplaced scaffold: NW_015505454.1: 852,694-855,050 reverse strand	LCYQ01S000275.1: 852,523-855,005 reverse strand	ENSSGRG00000029745	ENSSGRT00000061050.1	ENSSGRP00000057181.1	XM_016291676.1 → XP_016147162; XM_016291675.1 → XP_016147161
Common carp	ctsllB	B5	B5: NC_056601.1: 5,347,079-5,349,684 forward strand	CAJNDQ010000016.1: 31,235,612-31,239,138 reverse strand	ENSCCRG00000039589	ENSCCRT00000079476.2	ENSCCRP00000073350.2	XM_042723831.1 → XP_042579765; XM_042723832.1 → XP_042579766
			B5: 5,347,193-5,349,363 forward strand		CAFS_CC_T_00219772	CAFS_CC_T_00219772	CAFS_CC_T_00219772	XM_042723831.1 → XP_042579765; XM_042723832.1 → XP_042579766
Goldfish	ctsllB	B5	30: 3,948,654-3,950,645 forward strand		ENSCARG00000037347	ENSCARP00000079205.1	ENSCARP00000079205.1	XM_026210893 → XP_026066678.1
			B5: 6,870,424-6,878,369 forward strand		CAFS_cau.63572	CAFS_cau.63572.1	CAFS_cau.63572.1	XM_026210893 → XP_026066678.1
Silver crucian carp	ctsllB	B5	B5: 38,179,506-38,186,724 reverse strand		ENSCGBG00020065263	ENSCGBT00020134535.1	ENSCGBP00020098628	-
						ENSCGBT00020134533.1	ENSCGBP00020098626	XM_052556038 → XP_052411998.1
						ENSCGBT00020134532.1	ENSCGBP00020098625	-
Zebrafish	ctsla	5	5: 44,804,791-44,810,920 forward strand		ENSDARG00000007836	ENSDART00000122288.4	ENSDARP00000106602.2	-
						ENSDART00000128813.3	-	-
						ENSDART00000136965.2	ENSDARP00000112793.1	-
						ENSDART00000141198.3	ENSDARP00000115629.1	-
						ENSDART00000184237.1	ENSDARP00000157273.1	NM_212584.1 → NP_997749.1
Golden-line barbel	ctslaA	Unknown	Unplaced scaffold: NW_015505808.1: 235,748-239,385 forward strand	LCYQ01S000629.1: 235,657-240,229 forward strand	ENSSGRG00000050025	ENSSGRT00000106872.1	ENSSGRP00000100485.1	XM_016241629.1 → XP_016097115.
						ENSSGRT00000106873.1	ENSSGRP00000100486.1	-
						ENSSGRT00000106869.1	ENSSGRT00000106869.1	-
Common carp	ctslaA	A5	NC_056576.1: 22,930,173-22,934,350 forward strand	CAJNDQ010000008.1: 17,494,599-17,498,786 reverse strand	ENSCCRG00000065835.1	ENSCCRT00000200207.1	ENSCCRP00000117680.1	XM_019100490.2 → XP_018956035.1
						ENSCCRT00000030970.2	ENSCCRP00000028532.2	-
			A5: 22,930,245-22,934,002 forward strand		CAFS_CC_T_00095717	CAFS_CC_T_00095717	CAFS_CC_T_00095717	XM_019100490.2 → XP_018956035.1
Goldfish	ctslaA	A5	5: 17,250,954-17,254,118 forward strand		ENSCARG00000030758	ENSCART00000072769.1	ENSCARP00000068447.1	-
						ENSCART00000072745.1	ENSCARP00000068423.1	XM_026251183.1 → XP_026106968.1
			A5: 22,014,664-22,018,368 forward strand		CAFS_cau.38449	CAFS_cau.38449.1	CAFS_cau.38449.1	XM_026251183.1 → XP_026106968.1
Silver crucian carp	ctslaA	A5	A5: 19,826,622-19,831,013 reverse strand		ENSCGBG00020075633	ENSCGBT00020159898.1	ENSCGBP00020117680.1	-
						ENSCGBT00020159902.1	ENSCGBP00020117684.1	XM_052592228.1 → XP_052448188.1
						ENSCGBT00020159899.1	ENSCGBP00020117681.1	-
						ENSCGBT00020159890.1	ENSCGBP00020117672.1	-
Goldfish	ctslaB	B5	30: 11,290,340-11,292,600 forward strand		ENSCARG00000014920	ENSCART00000035822.1	ENSCARP00000034255.1	-
						ENSCART00000035848.1	ENSCARP00000034280.1	XM_026211349.1 → XP_026067134.1
			B5: 17,026,933-17,106,034 forward strand		CAFS_cau.64058	CAFS_cau.64058.1	CAFS_cau.64058.1	XM_026211349.1 → XP_026067134.1
Common carp	ctslaB	B5	B5: NC_056601.1: 15,223,079-15,227,128 forward strand	CAJNDQ010000016.1: 21,322,233-21,326,178 reverse strand	ENSCCRG00000058422.1	ENSCCRT00000030967.2	ENSCCRP00000028529.2	-
						ENSCCRT00000079470.2	ENSCCRP00000073344.2	-
						ENSCCRT00000119512.1	ENSCCRP00000140817.1	-
						ENSCCRT00000079260.2	ENSCCRP00000073152.2	XM_019097870.2 → XP_018953415.1
Golden-line barbel	ctslaB	Unknown	Unplaced scaffold: NW_015505790.1: 284,452-289,145 forward strand	LCYQ01S000611.1: 284,414-289,332 forward strand	ENSSGRG00000007603	ENSSGRT00000013432.1	ENSSGRP00000012398.1
						ENSSGRT00000013279.1	ENSSGRP00000012258.1	XM_016241087.1 XP_016096573.1
Silver crucian carp	ctslaB	B5	B5: NC_068400.1: 28,439,869-28,443,703 reverse strand		ENSCGBG00020073627	ENSCGBT00020154794.1	ENSCGBP00020113828.1	XM_052556317.1 → XP_052412277.1
						ENSCGBT00020154778.1	ENSCGBP00020113812.1	XM_052556318.1 → XP_052412278.1
						ENSCGBT00020154793.1	ENSCGBP00020113827.1	-
						ENSCGBT00020154792.1	ENSCGBP00020113826.1	-
						ENSCGBT00020154784.1	ENSCGBP00020113818.1	-
Zebrafish	cts12	22	22: 16,406,920-16,419,126 reverse strand		ENSDARG00000042753	ENSDART00000137497.2	ENSDARP00000119565.1	-
						ENSDART00000193348.1	ENSDARP00000148453.1	XM_068216444.1 → XP_068072545.1
						ENSDART00000062749.6	ENSDARP00000062748.4	XM_690333.6 → XP_695425.1
						ENSDART00000147409.2	-	-
Golden-line barbel	cts12A	Unknown	Unplaced scaffold: NW_015505277.1: 3,657,413-3,661,709 forward strand	LCYQ01S000098.1: 3,660,068-3,661,705 forward strand	ENSSGRG00000036371	ENSSGRT00000075805.1	ENSSGRP00000071163.1	XM_016276130.1 → XP_016131616.1
Common carp	cts12A	A22	A22: NC_056593.1: 9,008,472-9,012,870 reverse strand	CAJNDQ010000044.1: 7,393,031-7,400,101 reverse strand	ENSCCRG00000012160	ENSCCRT00000152649.1	ENSCCRP00000176877.1	XM_042711764.1 → XP_042567698.1
						ENSCCRT00000024119.2	ENSCCRP00000022224.2	XM_042711763.1 → XP_042567697.1
			A22: 9,008,517-9,012,468 reverse strand		CAFS_CC_T_00069166	CAFS_CC_T_00069166	CAFS_CC_T_00069166	XM_042711763.1 → XP_042567697.1
Goldfish	cts12A	A22	47: NC_039289.1: 4,624,264-4,627,831 reverse strand	QPKE01002960.1: 45,645-49,132 reverse strand	ENSCARG00000043130.1	ENSCART00000096891.1	ENSCARP00000088483.1	XM_026235815.1 → XP_026091600.1
						ENSCART00000096872.1	ENSCARP00000088467.1	-
			A22: 8,096,593-8,096,692 reverse strand		CAFS_cau.60656	CAFS_cau.60656.1	CAFS_cau.60656.1	XM_026235815.1 → XP_026091600.1
Silver crucian carp	cts12A	A22	A22: NC_068392.1: 8,721,388-8,726,157 reverse strand		ENSCGBG00020062584	ENSCGBT00020126397.1	ENSCGBP00020091235.1	XM_052538109.1 → XP_052394069.1
Goldfish	cts12B	B22	22: NC_039264.1: 24,766,570-24,770,574 forward strand		ENSCARG00000004697	ENSCART00000010627.1	ENSCARP00000010041.1	XM_026198857.1 → XP_026054642.1
Common carp	cts12B	B22	B22: NC_056618.1: 22,354,200-22,359,461 reverse strand	CAJNDQ010000006.1: 14,929,891-14,935,067 forward strand	ENSCCRG00000010721	ENSCCRT00000021098.2	ENSCCRP00000019401.2	XM_042749711.1 → XP_042605645.1
			B22: 22,354,263-22,357,829 reverse strand		CAFS_CC_T_00192408	CAFS_CC_T_00192408	CAFS_CC_T_00192408	XM_042749711.1 → XP_042605645.1
Golden-line barbel	cts12B	Unknown	Unplaced scaffold: NW_015505336.1: 979,252-990,754 forward strand	LCYQ01S000157.1: 986,780-990,750 forward strand	ENSSGRG00000000312	ENSSGRT00000000914.1	ENSSGRP00000000832.1	-
						ENSSGRT00000000936.1	ENSSGRP00000000854.1	-
						ENSSGRT00000000983.1	ENSSGRP00000000898.1	-
						ENSSGRT00000000693.1	ENSSGRP00000000615.1	-
						ENSSGRT00000000880.1	ENSSGRP00000000798.1	-
						ENSSGRT00000000837.1	ENSSGRP00000000756.1	XM_016282296.1 → XP_016137782.1
Silver crucian carp	cts12B	B22	B22: NC_068417.1: 24,570,962-24,574,927 reverse strand		ENSCGBG00020065205	ENSCGBT00020134280.1	ENSCGBP00020098373.1	XM_052590507.1 → XP_052446467.1
Note: Ensembl database numbers are associated with all fish species in the table except Silver crucian carp for which data are available in Ensembl Rapid Release database.
