# Supplementary material for: Evolutionary diversification and immunoprofiling of cathepsin L toolkit in common carp
Source: Front Cell Infect Microbiol. 2026 Apr 7;16:1805838. doi: 10.3389/fcimb.2026.1805838 (PMC13095802; doi:10.3389/fcimb.2026.1805838)
Supplement: Supplementary file 1 [file SupplementaryFile1.zip › Supplementary Table 2.xlsx]

## Sheet: Fish orthologues in the tree
Supplementary Table 2. List of ctsl genes mined from genomes of common carp and related cyprinids. Carp ctsl amino acid sequences used for structural analysis are shown in bold red.
Gene name	GenBank sequence: European common carp (LHQP01; GCA_001270105.1; Kolder et al. 2016)	GenBank sequence: Songpu mirror carp (GCA_018340385.1; GCF_018340385.1; JAEOAB; Li et al. 2021)	Genbank sequence: Chinese common carp Songpu strain (GCA_000951615.2; Xu et al. 2014)	Ensembl sequence: European common carp Cyprinus carpio carpio Cypcar_WagV4.0 (CAJNDQ01; GCA_905221575.1; Blasweiler et al. 2023)		Ensembl sequence: Common carp German mirror (SAUK01, GCA_004011555.1; Xu et al. 2019)		Ensembl sequence: Common carp Hebao red (SAUJ01; GCA_004011595.1; Xu et al. 2019)		Ensembl sequence: Common carp Huanghe (SAUI01; GCA_004011575; Xu et al. 2019)		Ensembl & GenBank sequence: Goldfish Carassius auratus (QPKE01; GCF_003368295.1; Chen et al 2019)		Ensembl Rapid Release & GenBank sequence: Silver crucian carp Carassius gibelio (JAJQLC01; GCA_023724105.1; GCF_023724105.1; Kuhl et al., 2022)		Ensembl & GenBank sequence: Golden-line barbel Sinocyclocheilus grahami (LCYQ01; GCA_001515645.1; GCF_001515645.1; Yang J et al. 2016)		Ensembl & GenBank sequence: Horned golden-line barbel Sinocyclocheilus rhinocerous (LAVF01; GCA_001515625.1; GCF_001515625.1; Yang J et al. 2016)		Ensembl & GenBank sequence: Blind barbel Sinocyclocheilus anshuiensis (LAVE01; GCA_001515605.1; GCF_001515605.1; Yang J et al. 2016)		Ensembl & GenBank sequence: Zebrafish Danio rerio (JBMGRA01; GCA_049306965.1; GCF_049306965.1; Howe et al. 2013)
				Gene ID	Transcript ID → name; Protein ID	Gene ID	Transcript ID → name; Protein ID	Gene ID	Transcript ID → name; Protein ID	Gene ID	Transcript ID → name; Protein ID	Gene ID	Transcript ID → name; Protein ID	Gene ID	Transcript ID → name; Protein ID	Gene ID	Transcript ID → name; Protein ID	Gene ID	Transcript ID → name; Protein ID	Gene ID	Transcript ID → name; Protein ID	Gene ID	Transcript ID → name; Protein ID
ctsl.1A	KTG42129 (hypothetical protein cypCar_00004369)	XM_042774144.1 → XP_042630078 (procathepsin L-like)	XM_019121290 XP_018976835; XM_019082246 XP_018937791 (cathepsin L1-like)	ENSCCRG00000054639 (cathepsin L.1)	ENSCCRT00000110237 → ctsl.1-201; ENSCCRP00000164925.1	ENSCCRG00010048786 (cathepsin L.1)	ENSCCRT00010123171 → ENSCCRP00010110706.1; ENSCCRT00010123183 → ENSCCRP00010110716.1	ENSCCRG00020033693 (cathepsin L.1)	ENSCCRT00020079155 → ENSCCRP00020072082.1	ENSCCRG00015035651 (cathepsin L.1)	ENSCCRT00015091212 → ENSCCRP00015088353.1	ENSCARG00000063647; ENSCARG00000062418 (cathepsin L.1 )	ENSCART00000136839.1 → ENSCARP00000121431.1; ENSCART00000136852.1 → ENSCARP00000121443.1; ENSCART00000134256.1 → ENSCARP00000119123.1; ENSCART00000134274.1 → ENSCARP00000119135.1 (XM_026250213.1 → XP_026105998.1; XM_026255054.1 → XP_026110839.1; cathepsin L1-like)	ENSCGBG00020078802 (cathepsin L.1)	ENSCGBT00020167972.1 → ENSCGBP00020123809.1; (XM_052530714.1 → XP_052386674.1; procathepsin L-like)	ENSSGRG00000022471 (cathepsin L1-like)	ENSSGRT00000044289.1 → ENSSGRP00000041320.1 (XM_016269723.1 → XP_016125209; cathepsin L1-like)	ENSSRHG00000044967 (cathepsin L1-like)	ENSSRHT00000093573.1 → ENSSRHP00000091112.1 (XM_016517094.1 → XP_016372580; cathepsin L.1)	ENSSANG00000001288 (cathepsin L.1)	ENSSANT00000002411.1 → ENSSANP00000002230 (N/A)	ENSDARG00000003902 (cathepsin L.1)	ENSDART00000017756.9 → ENSDARP00000021632.6 ENSDART00000181461.1 → ENSDARP00000151690.1 ENSDART00000180178.1 → ENSDARP00000146326.1 ENSDART00000155591.2 → ENSDARP00000129742.1 (NM_001002368.1 → NP_001002368.1, cathepsin L.1 precursor; XM_005158777.4 → XP_005158834.2, cathepsin L.1 isoform X1)
ctsl.1B	KTG01061 (hypothetical protein cypCar_00008567)	XM_042742403.1 → XP_042598337; XM_042742404.1 → XP_042598338 (procathepsin L-like)	XM_019121600 XP_018977145 (cathepsin L-like)	ENSCCRG00000043192 (cathepsin L.1)	ENSCCRT00000086461.2 → ctsl.1-202; ENSCCRP00000079692.2; ENSCCRT00000086447.2 → ctsl.1-207; ENSCCRP00000079678.2; ENSCCRT00000152756.1 → ctsl.1-209; ENSCCRP00000161556.1; ENSCCRT00000086452.2 → ctsl.1-204; ENSCCRP00000079683.2; ENSCCRT00000086457.2 → ctsl.1-201; ENSCCRP00000079688.2	ENSCCRG00010009185 (cathepsin L.1)	ENSCCRT00010023223 → ENSCCRP00010021231.1; ENSCCRT00010023206 → ENSCCRP00010021214.1; ENSCCRT00010023198 → ENSCCRP00010021206.1	ENSCCRG00020012620.1 (cathepsin L.1)	ENSCCRT00020030216 → ENSCCRP00020027569.1; ENSCCRT00020030217 → ENSCCRP00020027570.1; ENSCCRT00020030206 → ENSCCRP00020027563.1; ENSCCRT00020030190 → ENSCCRP00020027548.1	ENSCCRG00015028080 (cathepsin L.1)	ENSCCRT00015071495 → ENSCCRP00015069258.1; ENSCCRT00015071493 → ENSCCRP00015069256.1; ENSCCRT00015071486 → ENSCCRP00015069250.1; ENSCCRT00015071488 → ENSCCRP00015069251.1; ENSCCRT00015071494 → ENSCCRP00015069257.1	ENSCARG00000027765 (cathepsin L.1 )	ENSCART00000066204.1 → ENSCARP00000062565.1; ENSCART00000066215.1 → ENSCARP00000062576.1; ENSCART00000066232.1 → ENSCARP00000062590.1; ENSCART00000066254.1 → ENSCARP00000062611.1; ENSCART00000066272.1 → ENSCARP00000062629.1; ENSCART00000066280.1 → ENSCARP00000062637.1 (XM_026286244.1 → XP_026142029.1, cathepsin L1-like isoform X2; XM_026286245.1 → XP_026142030.1;, cathepsin L1-like isoform X3)	ENSCGBG00020078619 (cathepsin L.1)	ENSCGBT00020167481.1 → ENSCGBP00020123409; ENSCGBT00020167480.1 → ENSCGBP00020123408; ENSCGBT00020167479.1 → ENSCGBP00020123407 (XM_052580774.1 → XP_052436734.1; procathepsin L-like isoform X2)	ENSSGRG00000034821 (cathepsin L1-like)	ENSSGRT00000072361.1 → ENSSGRP00000067887 (XM_016279912.1 → XP_016135398; cathepsin L1-like)	ENSSRHG00000046258 (cathepsin L.1)	ENSSRHT00000096437.1 → ENSSRHP00000093894 (XM_016529930.1 → XP_016385416.1:1-333; uncharacterized protein LOC107721767)	ENSSANG00000012737 (cathepsin L.1)	ENSSANT00000026324.1 → ENSSANP00000024711 (XM_016498454.1 → XP_016353940:26-333; uncharacterized protein LOC107697653)
ctsl.1B'	KTG01062 (hypothetical protein cypCar_00008566)	XM_042742405.1 → XP_042598339 (procathepsin L-like)	N/A	ENSCCRG00000043192 (cathepsin L.1)	ENSCCRT00000204992.1 → ctsl.1-210; ENSCCRP00000099805.1; ENSCCRT00000086454.2 → ctsl.1-206; ENSCCRP00000079685.2; ENSCCRT00000081981.2 → ctsl.1-208; ENSCCRP00000075637.2; ENSCCRT00000086450.2 → ctsl.1-203; ENSCCRP00000079681.2; ENSCCRT00000086463.2 → ctsl.1-205; ENSCCRP00000079694.2	ENSCCRG00010009185 (cathepsin L.1)	ENSCCRT00010023190 → ENSCCRP00010021198.1; ENSCCRT00010023212 → ENSCCRP00010021220.1; ENSCCRT00010023195 → ENSCCRP00010021203.1; ENSCCRT00010023213 → ENSCCRP00010021221.1	ENSCCRG00020012620.1 (cathepsin L.1)	ENSCCRT00020030183 → ENSCCRP00020027543.1; ENSCCRT00020030189 → ENSCCRP00020027547.1; ENSCCRT00020030208 → ENSCCRP00020027565.1	ENSCCRG00015028080 (cathepsin L.1)	ENSCCRT00015071497 → ENSCCRP00015069260.1; ENSCCRT00015071490 → ENSCCRP00015069253.1; ENSCCRT00015071498 → ENSCCRP00015069261.1	ENSCARG00000020636; ENSCARG00000027765 (cathepsin L.1)	ENSCART00000050060.1 → ENSCARP00000047970.1; ENSCART00000066304.1 → ENSCARP00000062660.1 (XM_026286243 → XP_026142028.1; cathepsin L1-like isoform X1)	ENSCGBG00020078619 (cathepsin L.1)	ENSCGBT00020167478.1 → ENSCGBP00020123406 (XM_052580771 → XP_052436731.1; XM_052580772 → XP_052436732.1; procathepsin L-like)	ENSSGRG00000034822 (cathepsin L1-like)	ENSSGRT00000072364.1 → ENSSGRP00000067890 (XM_016279913.1 → XP_016135399; cathepsin L1-like)	ENSSRHG00000046260 (cathepsin L.1)	ENSSRHT00000096442.1 → ENSSRHP00000093899.1 (XM_016529930.1 → XP_016385416.1:339-672; uncharacterized protein LOC107721767)	ENSSANG00000012742 (cathepsin L.1)	ENSSANT00000026330.1 → ENSSANP00000024717.1 (XM_016498454.1 → XP_016353940:363-671; uncharacterized protein LOC107697653)
cts12A	KTF83922 (hypothetical protein cypCar_00019379)	XM_042711763.1 → XP_042567697; XM_042711764.1 → XP_042567698 (procathepsin L-like)	XM_019064744 → XP_018920289 (cathepsin L1-like)	ENSCCRG00000012160 (cathepsin 12)	ENSCCRT00000024119.2 → cts12-202; ENSCCRP00000022224.2; ENSCCRT00000152649.1 → cts12-201; ENSCCRP00000176877.1	ENSCCRG00010030453 (cathepsin 12)	ENSCCRT00010077594 (cathepsin 12, manually annotated, wrongly translated in Ensembl, gene: SAUK01000348)	ENSCCRG00020039047 (cathepsin 12)	ENSCCRT00020092733 → ENSCCRP00020084760.1	ENSCCRG00015022245 (cathepsin 12)	ENSCCRT00015055694 → ENSCCRP00015053907.1, ENSCCRT00015055695 → ENSCCRP00015053908.1	ENSCARG00000043130.1 (cathepsin 12)	ENSCART00000096891.1 → ENSCARP00000088483.1; ENSCART00000096872.1 → ENSCARP00000088467.1 (XM_026235815.1 → XP_026091600.1; cathepsin L1-like isoform X1)	ENSCGBG00020062584 (cathepsin 12)	ENSCGBT00020126397.1 → ENSCGBP00020091235.1 (XM_052538109.1 → XP_052394069.1; procathepsin L-like)	ENSSGRG00000036371 (cathepsin 12)	ENSSGRT00000075805.1 → ENSSGRP00000071163.1 (XM_016276130.1 → XP_016131616.1; cathepsin L1-like)	ENSSRHG00000022767 (cathepsin L1-like)	ENSSRHT00000046366.1 → ENSSRHP00000045103 (XM_016521098.1 → XP_016376584; cathepsin L1-like)	ENSSANG00000049773 (cathepsin L1-like)	ENSSANP00000101355.1 → ENSSANT00000107583.1 (XM_016440420.1 → XP_016295906.1; cathepsin L1-like)	ENSDARG00000042753	ENSDART00000137497.2 → ENSDARP00000119565.1 ENSDART00000193348.1 → ENSDARP00000148453.1 ENSDART00000062749.6 → ENSDARP00000062748.4 ENSDART00000147409.2 → - (XM_068216444.1 → XP_068072545.1, procathepsin L isoform X2; XM_690333.6 → XP_695425.1, cathepsin K isoform X1)
cts12B	KTG06989 (hypothetical protein cypCar_00030745)	XM_042749711.1 → XP_042605645.1 (procathepsin L)	N/A	ENSCCRG00000010721.2 (cathepsin 12)	ENSCCRT00000021098.2 → cathepsin 12; ENSCCRP00000019401.2	no hits	no hits	ENSCCRG00020010038 (cathepsin 12)	ENSCCRT00020023579 → ENSCCRP00020021466.1	ENSCCRG00015018837 (cathepsin 12)	ENSCCRT00015046948 → ENSCCRP00015045423.1	ENSCARG00000004697 (cathepsin 12)	ENSCART00000010627.1 → ENSCARP00000010041.1 (XM_026198857.1 → XP_026054642.1; cathepsin L1-like)	ENSCGBG00020065205 (cathepsin 12)	ENSCGBT00020134280.1 → ENSCGBP00020098373.1 (XM_052590507.1 → XP_052446467.1; procathepsin L-like)	ENSSGRG00000000312 (cathepsin 12)	ENSSGRT00000000837.1 → ENSSGRP00000000756.1, ENSSGRT00000000693.1 → ENSSGRP00000000615.1 (XM_016282296.1 → XP_016137782; cathepsin L1-like)	ENSSRHG00000035167.1 (cathepsin L2-like)	ENSSRHT00000072619.1 → ENSSRHP00000070693.1 (XM_016542642.1 → XP_016398128; cathepsin 12)	ENSSANG00000025368 (cathepsin L1-like)	ENSSANT00000053731.1 → ENSSANP00000050554.1 (XM_016462193.1 → XP_016317679.1; cathepsin L1)
ctsllA	KTG04926 (hypothetical protein cypCar_00002465)	LOC109090298 (protein not annotated)	XM_019118811 → XP_018974356 (cathepsin L1-like)	ENSCCRG00000071309.1 (no name)	ENSCCRT00000154063.1 → ENSCCRP00000131012.1	ENSCCRG00010033224 (cathepsin L-like)	ENSCCRT00010085207 → ENSCCRP00010076808.1	ENSCCRG00020037289 (cathepsin L-like)	ENSCCRT00020088487 → ENSCCRP00020080780.1; ENSCCRT00020088314 → ENSCCRP00020080609.1; ENSCCRT00020088371 → ENSCCRP00020080665.1; ENSCCRT00020088560 → ENSCCRP00020080849.1;	ENSCCRG00015030968 (cathepsin L-like)	ENSCCRT00015079041 → ENSCCRP00015076551.1	ENSCARG00000068134 (cathepsin L1-like)	ENSCART00000146945.1 → ENSCARP00000130470.1; ENSCART00000146951.1 → ENSCARP00000130476.1 (XM_026256818.1 → XP_026112603.1; cathepsin L1-like)	ENSCGBG00020041344.1 (cathepsin La)	ENSCGBT00020070640.1 → ENSCGBP00020043413.1; ENSCGBT00020070662.1 → ENSCGBP00020043435.1 (XM_052593487.1 → XP_052449447.1; procathepsin L isoform X2)	ENSSGRG00000040171 (cathepsin L-like)	ENSSGRT00000084862.1 → ENSSGRP00000079687 (XM_016281759.1 → XP_016137245; cathepsin L1-like)	ENSSRHG00000025707.1 (cathepsin L1-like)	ENSSRHT00000052584.1 → ENSSRHP00000051142.1; ENSSRHT00000052578.1 → ENSSRHP00000051137.1 (XM_016535933.1 → XP_016391419.1; cathepsin L1-like)	ENSSANG00000012290.1 (cathepsin L1-like)	ENSSANT00000026305.1 → ENSSANP00000024693.1; ENSSANT00000026355.1 → ENSSANP00000024741.1; (XM_016466153.1 → XP_016321639.1, cathepsin L1-like)	ENSDARG00000011701 (cathepsin L-like)	ENSDART00000144226.2 → ENSDARP00000118066.1 (XM_005165141.4 → XP_005165198.1; cathepsin L-like isoform X1)
ctsllB	KTF79280 (hypothetical protein cypCar_00013442)	XM_042723831.1 → XP_042579765, XM_042723832.1 → XP_042579766 (cathepsin L-like)	N/A	ENSCCRG00000039589.2 (no name)	ENSCCRT00000079476.2 → ENSCCRP00000073350.2	ENSCCRG00010023913 (cathepsin Lb)	ENSCCRT00010061997 → ENSCCRP00010056565.1; ENSCCRT00010062003 → ENSCCRP00010056570.1	ENSCCRG00020039606 (cathepsin L-like)	ENSCCRT00020094156.1 → ENSCCRP00020086056; ENSCCRT00020094157.1 → ENSCCRP00020086057; ENSCCRT00020094158.1 → ENSCCRP00020086058; ENSCCRT00020094159.1 → ENSCCRP00020086059	ENSCCRG00015048215 (cathepsin L-like)	ENSCCRT00015126637.1 → ENSCCRP00015122744.1; ENSCCRT00015126639.1 → ENSCCRP00015122746.1	ENSCARG00000037347 (cathepsin L1-like)	ENSCARP00000079205.1 → ENSCARP00000079205.1 (XM_026210893 → XP_026066678.1; cathepsin L1-like)	ENSCGBG00020065263 (cathepsin L-like)	ENSCGBT00020134535.1 → ENSCGBP00020098628; ENSCGBT00020134533.1 → ENSCGBP00020098626; ENSCGBT00020134532.1 → ENSCGBP00020098625 (XM_052556038 → XP_052411998.1; procathepsin L-like)	ENSSGRG00000029745 (cathepsin L-like)	ENSSGRT00000061050.1 → ENSSGRP00000057181.1 (XM_016291675.1 → XP_016147161.1, cathepsin L1-like isoform X1; XM_016291676.1 → XP_016147162.1, cathepsin L1-like isoform X2; XM_016291677.1 → XP_016147163.1 , cathepsin L1-like isoform X2; XM_016291678.1 → XP_016147164.1, cathepsin L1-like isoform X1)	ENSSRHG00000032918.1 (cathepsin L1-like)	ENSSRHT00000068020.1 → ENSSRHP00000066202.1; ENSSRHT00000068021.1 → ENSSRHP00000066203.1 ENSSRHT00000068022.1 → ENSSRHP00000066204.1; ENSSRHT00000068038.1 → ENSSRHP00000066220.1 (XM_016558103.1 → XP_016413589.1; cathepsin L1-like isoform X1; XM_016558106.1 → XP_016413592.1, cathepsin L1-like isoform X3; XM_016558105.1 → XP_016413591.1; cathepsin L1-like isoform X3; XM_016558104.1 → XP_016413590.1…	ENSSGRG00000029745.1 (cathepsin L1-like)	ENSSGRT00000061050.1 → ENSSANP00000018877.1 (XM_016485121.1 → XP_016340607.1, cathepsin L1-like; XM_016485125.1 → XP_016340611.1, cathepsin L1-like; XM_016485124.1 → XP_016340610.1, cathepsin L1-like; XM_016485122.1 → XP_016340608.1, cathepsin L1-like)
ctslaA	KTG38135 /hypothetical protein cypCar_00007657)	XM_019100490.2 → XP_018956035 (procathepsin L-like)	XM_019100483 → XP_018956028 (cathepsin L1-like isoform X1); XM_019100490 → XP_018956035 (cathepsin L1-like isoform X2)	ENSCCRG00000065835.1 (cathepsin La)	ENSCCRT00000030970.2 → ctsla-202; ENSCCRP00000028532.2; ENSCCRT00000200207.1 → ctsla-201; ENSCCRP00000117680.1	ENSCCRG00010004832 (cathepsin L1-like)	ENSCCRT00010012811 → ENSCCRP00010011759.1; ENSCCRT00010012836 → ENSCCRP00010011784.1; ENSCCRT00010012875 → ENSCCRP00010011819.1	ENSCCRG00020006381 (cathepsin L1-like)	ENSCCRT00020014211 → ENSCCRP00020012865.1; ENSCCRT00020014212 → ENSCCRP00020012866.1	ENSCCRG00015046255 (cathepsin La)	ENSCCRT00015120932 → ENSCCRP00015117213.1, ENSCCRT00015120934 → ENSCCRP00015117215.1, ENSCCRT00015120948 → ENSCCRP00015117229.1	ENSCARG00000030758 (cathepsin La)	ENSCART00000072769.1 → ENSCARP00000068447.1; ENSCART00000072745.1 → ENSCARP00000068423.1 (XM_026251183.1 → XP_026106968.1; cathepsin L1-like)	ENSCGBG00020075633 (cathepsin La)	ENSCGBT00020159898.1 → ENSCGBP00020117680.1; ENSCGBT00020159902.1 → ENSCGBP00020117684.1; ENSCGBT00020159899.1 → ENSCGBP00020117681.1; ENSCGBT00020159890.1 → ENSCGBP00020117672.1 (XM_052592228.1 → XP_052448188.1; procathepsin L)	ENSSGRG00000050025 (cathepsin L-like)	ENSSGRT00000106872.1 → ENSSGRP00000100485; ENSSGRT00000106869.1 → ENSSGRP00000100482; ENSSGRT00000106873.1 → ENSSGRP00000100486 (XP_016097115.1; cathepsin L1-like)	ENSSRHG00000033931 (cathepsin L1-like)	ENSSRHT00000070452.1 → ENSSRHP00000068580; ENSSRHT00000070250.1 → ENSSRHP00000068385; ENSSRHT00000070329.1 → ENSSRHP00000068462; ENSSRHT00000070397.1 → ENSSRHP00000068529; ENSSRHT00000070441.1 → ENSSRHP00000068569; ENSSRHT00000070445.1 → ENSSRHP00000068573 (XP_016392796.1; cathepsin L1-like)	N/A	N/A	ENSDARG00000007836 (cathepsin La)	ENSDART00000122288.4 → ENSDARP00000106602.2; ENSDART00000128813.3 → -; ENSDART00000136965.2 → ENSDARP00000112793.1; ENSDART00000141198.3 → ENSDARP00000115629.1; ENSDART00000184237.1 → ENSDARP00000157273.1 (NM_212584.1 → NP_997749.1; cathepsin La precursor)
ctslaB	KTG05313 (hypothetical protein cypCar_00001047)	XM_019097870.2 → XP_018953415 (cathepsin La)	XM_019097870 → XP_018953415 (cathepsin L1-like)	ENSCCRG00000058422.1 (cathepsin La)	ENSCCRT00000079260 → ctsla-201; ENSCCRP00000073152.2; ENSCCRT00000119512.1 → ctsla-203; ENSCCRP00000140817.1; ENSCCRT00000030967.1 → ctsla-201; ENSCCRP00000028529.2; ENSCCRT00000079470.2 → ctsla-202; ENSCCRP00000073344.2	ENSCCRG00010018873 (cathepsin L1-like)	ENSCCRT00010048864 → ENSCCRP00010044566.1, ENSCCRT00010048867 → ENSCCRP00010044567.1, ENSCCRT00010048872 → ENSCCRP00010044570.1	ENSCCRG00020011620 (cathepsin L1-like)	ENSCCRT00020027741 → ENSCCRP00020025313.1	ENSCCRG00015043956 (cathepsin L1-like)	ENSCCRT00015114408 → ENSCCRP00015110907.1	ENSCARG00000014920 (cathepsin La)	ENSCART00000035822.1 → ENSCARP00000034255.1; ENSCART00000035848.1 → ENSCARP00000034280.1 (XM_026211349.1 → XP_026067134.1; cathepsin L1)	ENSCGBG00020073627 (cathepsin La)	ENSCGBT00020154794.1 → ENSCGBP00020113828.1; ENSCGBT00020154778.1 → ENSCGBP00020113812.1; ENSCGBT00020154793.1 → ENSCGBP00020113827.1; ENSCGBT00020154792.1 → ENSCGBP00020113826.1; ENSCGBT00020154784.1 → ENSCGBP00020113818.1 (XM_052556317.1 → XP_052412277.1, cathepsin La isoform X1; XM_052556318.1 → XP_052412278.1; cathepsin La isoform X2)	ENSSGRG00000007603 (cathepsin L-like)	ENSSGRT00000013279.1 → ENSSGRP00000012258; ENSSGRT00000013432.1 → ENSSGRP00000012398 (XP_016096573.1; cathepsin La)	ENSSRHG00000051055 (cathepsin L1-like)	ENSSRHT00000107260.1 → ENSSRHP00000104450; ENSSRHT00000107261.1 → ENSSRHP00000104451 (XP_016428099; cathepsin L1-like)	ENSSANG00000038842 (cathepsin L1-like)	ENSSANT00000082932.1 → ENSSANP00000078009.1; ENSSANT00000082969.1 → ENSSANP00000078044.1; ENSSANT00000083040.1 → ENSSANP00000078111.1 (XP_016331989.1; cathepsin La)
